# Supplementary material for: Single-cell RNA sequencing reveals evolution of immune landscape during glioblastoma progression
Source: Nat Immunol. 2022 May 27;23(6):971–84. doi: 10.1038/s41590-022-01215-0 (PMC9174057; doi:10.1038/s41590-022-01215-0)
Supplement: Supplementary file 3 — Supplementary Tables 1–7. [file 41590_2022_1215_MOESM3_ESM.xlsx]

## Sheet: Supplementary Table 1
		Supplementary Table 1. Information on mice in the study.
			Mouse	Sex	Harvest (days post initiation)	BLI at harvest
		Normal-1	N/A	F	N/A	N/A
			N/A	F	N/A	N/A
		Normal-2	N/A	M	N/A	N/A
			N/A	M	N/A	N/A
		Early-1	25130	M	37	11800000
			25050	M	37	31100000
		Early-2	25061	M	31	40300000
			25445	M	28	37300000
		Early-3	31195	F	28	19150000
			31188	F	28	14270000
		Early-4	31190	F	28	42700000
			32949	F	22	86480000
		Late-1	25128	F	58	730000000
		Late-2	31196	F	42	378000000
		Late-3	32951	F	29	246100000

## Sheet: Supplementary Table 2
	Supplementary Table 2. Cell count matrix.
	CD45 negative
	Cell type	Stem-like	Differentiated-like	Ciliated cells	Oligodendrocytes	Stem-like	Oligodendrocytes	Ciliated cells	Endothelial cells	Endothelial cells	Prolif. Stem-like	Differentiated-like	Neuroendocrine cells	Endothelial cells	Astrocytes	Ciliated cells	Tuft cells	Tuft cells
	Cluster	0	5	8	9	10	12	14	15	18	22	24	26	28	31	33	35	36
	Normal Brain	14 (0.3)	5 (0.1)	1842 (36.5)	0 (0)	16 (0.3)	577 (11.4)	973 (19.3)	690 (13.7)	364 (7.2)	49 (1)	57 (1.1)	187 (3.7)	46 (0.9)	158 (3.1)	0 (0)	63 (1.2)	0 (0)
	Early Glioma	659 (6.6)	2049 (20.6)	763 (7.7)	1367 (13.7)	1126 (11.3)	789 (7.9)	586 (5.9)	732 (7.4)	651 (6.5)	202 (2)	169 (1.7)	251 (2.5)	355 (3.6)	189 (1.9)	1 (0)	55 (0.6)	0 (0)
	Late GBM	4260 (37.7)	734 (6.5)	342 (3)	1080 (9.6)	1145 (10.1)	514 (4.6)	191 (1.7)	266 (2.4)	247 (2.2)	835 (7.4)	827 (7.3)	245 (2.2)	260 (2.3)	39 (0.3)	242 (2.1)	24 (0.2)	34 (0.3)
	Pooled Total	4933 (18.8)	2788 (10.6)	2947 (11.2)	2447 (9.3)	2287 (8.7)	1880 (7.2)	1750 (6.7)	1688 (6.4)	1262 (4.8)	1086 (4.1)	1053 (4)	683 (2.6)	661 (2.5)	386 (1.5)	243 (0.9)	142 (0.5)	34 (0.1)
	CD45 positive
	Cell type	Dendritic cells	Microglial cells	CD4 T cells	Microglial cells	Macrophages	CD8 T/NK cells	Neutrophils/PMN-MDSCs	Macrophages (BAM)	Dendritic cells (cDC1)	Perivasc. Mac.	Microglial cells	Macrophages	Dendritic cells	B cells	Neutrophils	T cells	Neutrophils	Dendritic cells (pDCs)	T cells	Mast cells
	Cluster	1	2	3	4	6	7	11	13	16	17	19	20	21	23	25	27	29	30	32	34
	Normal Brain	159 (2.3)	415 (6.1)	665 (9.7)	916 (13.4)	13 (0.2)	904 (13.2)	1 (0)	331 (4.8)	342 (5)	921 (13.5)	185 (2.7)	12 (0.2)	311 (4.5)	623 (9.1)	523 (7.6)	98 (1.4)	220 (3.2)	133 (1.9)	40 (0.6)	34 (0.5)
	Early Glioma	3124 (17.8)	2668 (15.2)	2249 (12.8)	1661 (9.5)	752 (4.3)	1964 (11.2)	94 (0.5)	532 (3)	813 (4.6)	344 (2)	568 (3.2)	95 (0.5)	628 (3.6)	402 (2.3)	182 (1)	597 (3.4)	206 (1.2)	267 (1.5)	255 (1.5)	131 (0.7)
	Late GBM	699 (6.6)	894 (8.4)	455 (4.3)	575 (5.4)	2030 (19.2)	270 (2.5)	1919 (18.1)	890 (8.4)	355 (3.4)	135 (1.3)	356 (3.4)	1097 (10.4)	178 (1.7)	63 (0.6)	320 (3)	93 (0.9)	65 (0.6)	86 (0.8)	68 (0.6)	43 (0.4)
	Pooled Total	3982 (11.4)	3977 (11.4)	3369 (9.6)	3152 (9)	2795 (8)	3138 (9)	2014 (5.8)	1753 (5)	1510 (4.3)	1400 (4)	1109 (3.2)	1204 (3.4)	1117 (3.2)	1088 (3.1)	1025 (2.9)	788 (2.3)	491 (1.4)	486 (1.4)	363 (1)	208 (0.6)

## Sheet: Supplementary Table 3
	Supplementary Table 3. Patient Information.
	Characteristics	Low Grade (WHO≤III)		High Grade (WHO=IV)
	Age (years)
	Mean ± SD	44 ± 11		54 ± 12
	Median (min., max.)	46 (29, 58)		57 (37, 70)
	Gender, n (%)
	Female, 6 (46)	4 (80)		2 (25)
	Male, 7 (54)	1 (20)		6 (75)
	Survival (months)
	Median	NDa		16.9
	IDH1 Status, n (%)
	R132H	4 (80)		2 (25)
	WT	1 (20)		6 (75)
	Race, n (%)
	White	4 (80)		7 (87.5)
	Black	-		1 (12.5)
	Other	1 (20)		-
	Pathology, n (%)
	Oligodendroglioma	2 (40)		-
	Anaplastic Oligodendroglioma	2 (40)		-
	Anaplastic Astrocytoma	1 (20)		-
	Glioblastoma	-		8 (100)
	ND, not determined; a4/5 patients were alive at the time of closure, preventing assessment of survival.

## Sheet: Supplementary Table 4
			Supplementary Table 4. Flow Cytometry Antibodies.
			Antibody	Source	Catalog Number	Dilution
			Anti Mouse
			Purified CD16/32	BioLegend	101302	1:50
			Lineage Cocktail FITC	BioLegend	133301	1:50
			Ly-6A/E (Sca-1) PE-Fluor610	ThermoFisher Scientific	61-5981-82	1:50
			CD127 (IL-7R?) Brilliant Violet 605	BioLegend	135041	1:50
			CD117 (c-Kit) APC	BioLegend	105812	1:50
			CD16/32 PerCP-Cyanine5.5	BioLegend	101323	1:50
			CD34 Brilliant Violet 421	BioLegend	119321	1:50
			CD45 APC/Cyanine7	BioLegend	103116	1:100
			CD11b PE/Cyanine7	BioLegend	101216	1:50
			F4/80 Brilliant Violet 605	BioLegend	123133	1:50
			Ly-6G Brilliant Violet 421	BioLegend	127628	1:100
			Ly-6C FITC	BioLegend	128006	1:100
			I-A/I-E Alexa Fluor700	BioLegend	107622	1:50
			CD11c Brilliant Violet 510	BioLegend	117353	1:50
			CD3 FITC	BioLegend	100204	1:50
			CD279 (PD-1) Brilliant Violet 421	BioLegend	109121	1:50
			CD152 PE	BioLegend	106305	1:50
			CD278 (ICOS) Brilliant Violet 650	BioLegend	313549	1:50
			CD274 (BH-H1, PD-L1) PE/Cyanine7	BioLegend	124314	1:50
			CD366 (Tim-3) PE/Cyanine7	BioLegend	134010	1:50
			LIVE/DEAD Fixable Aqua Dead Cell Stain Kit	ThermoFisher Scientific	L34957	1:50
			Arg1 APC	BioLegend	17-3697-82	1:50
			CCR7 PE	BioLegend	120106	1:50
			CD11b PE-CF594	BD Biosciences	562287	1:100
			CD11b PerCP/Cy5.5	BD Biosciences	101228	1:100
			CD206 PE-cy7	BioLegend	141720	1:50
			CD3 BV510	BioLegend	100234	1:50
			CD3 PerCPcy5.5	BioLegend	100218	1:50
			CD335 PE Cy7	BioLegend	137618	1:50
			CD4 PE CF594	BD Biosciences	562285	1:50
			CD44 APC	BioLegend	103012	1:50
			CD45 AF700	BioLegend	103128	1:100
			CD45 APC R700	BD Biosciences	565478	1:100
			CD45 APC Cy7	BD Biosciences	557659	1:100
			CD49d af488	BioLegend	103611	1:50
			CD62L PE	BioLegend	104408	1:50
			CD8 BB515	BD Biosciences	564527	1:50
			CD8 APC Cy7	BD Biosciences	557760	1:50
			CD80 PE Cy7	BioLegend	104734	1:50
			CD86 af488	BioLegend	105018	1:50
			CTLA4 PE	BioLegend	106306	1:50
			EdU AF488	Invitrogen	C10632	1:50
			EGFR (AY13) PerCPcy5.5	BioLegend	352914	1:50
			EGFR af488	BioLegend	352907	1:50
			FOXP3 BV421	BioLegend	126419	1:50
			Galectin 1 PE	R&D systems	IC1245P	1:50
			Galectin 9 APC	BioLegend	137912	1:50
			Granzyme B PE Cy7	ThermoFisher Scientific	25-8898-82	1:50
			Ki67 BV421	BioLegend	652411	1:50
			Lag3 PE Cy7	BioLegend	125226	1:50
			LY6C APC Cy7	BioLegend	128026	1:100
			Ly6C APC	BioLegend	128016	1:100
			LY6G PE	BioLegend	127608	1:100
			Ly6G PEcy7	BioLegend	127618	1:100
			MHCI PerCPcy5.5	BioLegend	107626	1:50
			MHCII BV421	BioLegend	107632	1:50
			P2ry12 APC	BioLegend	848006	1:50
			PD-1 PerCP Cy5.5	BioLegend	109120	1:50
			PDGFRA (APA5) APC	BD Biosciences	562777	1:50
			PDL1 PE	BioLegend	155404	1:50
			PDL2 BV421	BioLegend	564245	1:50
			Tim3 APC	BioLegend	134008	1:50
			TNF APC Cy7	BioLegend	506344	1:50
			Viability Zombie Yellow	BioLegend	423104	1:50
			Viability Zombie NIR	BioLegend	423106	1:50
			Vista af488	BioLegend	143720	1:50
			Anti Human
			MRP-14 FITC	BioLegend	350703	1:50
			CD49d APC	BioLegend	304308	1:50
			CD33 PE-CF594	BD Biosciences	562492	1:50
			CD16 Alexa Fluor700	BioLegend	302025	1:50
			HLA-DR-PE/Cy7	BioLegend	307615	1:50
			CD15 PerCP/Cy5.5	BioLegend	323019	1:50
			CD45 APC-H7	BD Biosciences	560274	1:50
			CD14-VioBlue	Miltenyi Biotec	130-098-058	1:50
			CD4 PE-CF594	BD Biosciences	562316	1:50
			CTLA-4 PE	eBioscience	12-1529-42	1:50
			CD45 Alexa Fluor700	Biolegend	368513	1:50
			TIM3 (CD366) APC	Biolegend	345012	1:50
			FOXP3 PE-Cy7	eBioscience	25-4777-42	1:50
			Human TruStain FcX	Biolegend	422301	1:50
			CD45 Alexa Fluor700	Biolegend	304023	1:50
			HLA-DR FITC	BD Biosciences	562008	1:50
			CD8 BB515	BD Biosciences	564526	1:50
			CD3 BV510	BD Biosciences	563109	1:50
			CD11b/Mac-1 PE	BD Biosciences	561001	1:50
			PD-1 (CD279) PerCP-Cy5.5	BD Biosciences	561273	1:50
			LAG-3 (CD223) PE/Cy7	Biolegend	369310	1:50
			CD14 PE-Vio770	Milentyi Biotech	130-098-074	1:50
			Antibodies used for Immunohistochemistry
			Anti Human EGFR	Zymed Labs	28-0005	1:200
			Anti Rabbit 2nd antibody	Vector Labs	BA-1000	1:500
			Anti Mouse 2nd antibody	Vector Labs	BMK-2202	1:500

## Sheet: Supplementary Table 5
	Supplementary Table 5. Flow cytometry markers; human
	Target Antigen	Defined Cell-type
	CD45+; CD11b+; Ly6G+; Ly6C+	PMN-MDSC, neutrophil, granulocyte
	CD45+; CD11b+; Ly6G-; Ly6C+	M-MDSC, monocyte
	CD45+; CD11b+; Ly6G-; Ly6C-	Tumor associated Macrophages
	CD45+; CD3+; CD4+	CD4 T-cell
	CD45+; CD3+; CD8+	CD8 T-cell
	CD45+; CD3+; CD8+; CD44+; CD62L-	CD8 Effector memory T-cell (TEM)
	CD45+; CD3+; CD8+; CD44+; CD62L+	CD8 Central memory T-cell (TCM)
	CD45+; CD3+; CD8+; CD44-; CD62L+	CD8 Naïve T-cell
	CD45+; CD3+; CD4+; CD44+; CD62L-	CD4 Effector memory T-cell (TEM)
	CD45+; CD3+; CD4+; CD44+; CD62L+	CD4 Central memory T-cell (TCM)
	CD45+; CD3+; CD4+; CD44-; CD62L+	CD4 Naïve T-cell
	CD45+; CD3+; CD4+; Foxp3+	Regulatory T-cell

## Sheet: Supplementary Table 6
	Supplementary Table 6. Flow cytometry markers; mouse
	Macrophages	CD45highCD11b+Ly6C-Ly6G-P2ry12-
	Microglia	CD45lowCD11b+Ly6C-Ly6G-P2ry12+
	PMN-MDSCs	CD45+CD11b+Ly6c+Ly6G+
	M-MDSCs	CD45+CD11b+Ly6c+Ly6G-
	CD8+ T cells	CD45+CD3+CD8+CD4-
	CD4+ T cells	CD45+CD3+CD4+CD8-
	Regulatory T cells	CD45+CD3+CD4+CD8-Foxp3+
	Tumor cells	CD45- hEGFR+
	Marker	Cells
	CD45	Immune Cells
	CD11b	Myeloid Lineage
	MHCII	MDSCs are MHCII low
	CD14	Monocytes marker
	CD16	Granulocytes marker, also expressed on some monocytes
	CD49d	Found on Macrophages & Monocytes, NOT on Microglia & Granulocytes
	S100A9	MDSC marker lost on mature macrophages
	CD33	Myeloid marker, found on M-MDSCs

## Sheet: Supplementary Table 7
	Supplementary Table 7. Cytokine qPCR Oligonucleotide Sequences.
	Cytokine	Forward	Reverse	Citation/Source
	CCL1	CAGGATGTTGACAGCAAGAG	CATCTTTCTGTAACACTGG	Bezzi et al., 2018
	CCL2	GGCCTGCTGTTCACAGTTG	CTGCTGGTGATCCTCTTGTAG
	CCL3	CTGCAACCAAGTCTTCTCAG	GCCGGTTTCTCTTAGTCAGG
	CCL4	CTTCTGTGCTCCAGGGTTCTC	CTGTCTGCCTCTTTTGGTCAG
	CCL5	GCTGCTTTGCCTACCTCTCC	TCGAGTGACAAACACGACTGC
	CCL7	GCTTTCAGCATCCAAGTGTG	GACTACTGGTGATCCTTCTG
	CCL20	GCCTCTCGTACATACAGACGC	CCAGTTCTGCTTTGGATCAGC
	CCL28	GTGTGTGGCTTTTCAAACCTCA	TGCATGAACTCACTCTTTCCAG
	CXCL1	ACTGCACCCAAACCGAAGTC	TGGGGACACCTTTTAGCATCTT
	CXCL2	CCAACCACCAGGCTACAGG	GCGTCACACTCAAGCTCTG
	CXCL3	GATTTTGAGACCATCCAGAGC	CTCTTCAGTATCTTCTTGATG
	CXCL5	TGCATTCCGCTTAGCTTTCT	CAGAAGGAGGTCTGTCTGGA
	CXCL7	CACTTCATAACCTCCAGATC	CACAGTGAACTCCTGGCCTGTAC
	CXCL9	GGAGTTCGAGGAACCCTAGTG	GGGATTTGTAGTGGATCGTGC
	CXCL10	CCAAGTGCTGCCGTCATTTTC	GGCTCGCAGGGATGATTTCAA
	CXCL12	GTAAACCAGTCAGCCTGAG	GCTTTCTCCAGGTACTCTTG
	CXCL14	GGAAATGAAGCCAAAGTACC	GATGAAGCGTTTGGTGCTCTG
	CXCL15	CAAGGCTGGTCCATGCTCC	TGCTATCACTTCCTTTCTGTTGC
	CXCL16	GGACTGCTTTGAGCGCAAAG	CTGAGTGCTCTGACTATGTG
	CXCL17	AGGTGGCTCTTGGAAGGTG	GGTGACATCGTTTGAGAAATTGC
	IL1b	GAAATGCCACCTTTTGACAGTG	TGGATGCTCTCATCAGGACAG
	S100A9	GCACAGTTGGCAACCTTTATG	TGATTGTCCTGGTTTGTGTCC
	S100A8	AAATCACCATGCCCTCTACAAG	CCCACTTTTATCACCATCGCAA
	Arg1	TTTTTCCAGCAGACCAGCTT	AGAGATTATCGGAGCGCCTT
	iNOS	TTCTGTGCTGTCCCAGTGAG	TGAAGAAAACCCCTTGTGCT
	CD40	GTCGGCTTCTTCTCCAATCAG	CATCACGACAGGAATGACCAG
	M-CSF	GGCTTGGCTTGGGATGATTCT	GAGGGTCTGGCAGGTACTC	Primerbank 6681043a1
	GM-CSF	GGCCTTGGAAGCATGTAGAGG	GGAGAACTCGTTAGAGACGACTT	Primerbank 145301581c1
	tgfbeta	GACCGCAACAACGCCATCTA	GGCGTATCAGTGGGGGTCAG	Ramos-Payan et al., 2003
	IFNy	GAAAGCCTAGAAAGTCTGAATAACT	ATCAGCAGCGACTCCTTTTCCGCTT
	IL-12p40	CAGAAGCTAACCATCTCCTGGTTTG	CCGGAGTAATTTGGTGCTCCACAC
	IL-2	ATGTACAGCATGCAGCTCGCATC	GGCTTGTTGAGATGATGCTTTGACA
	G-CSF	ATGGCTCAACTTTCTGCCCAG	CTGACAGTGACCAGGGGAAC	Primerbank 6753536a1
	IL-6	GTTCTCTGGGAAATCGTGGA	TGTACTCCAGGTAGCTATGG	Kruglov et al., 2011
	TNFa	GGGTGTTCATCCATTCTCTAC	TGAGATCTTATCCAGCCTCAT
	IL8	CTGTTAAATCTGGCAACCCTAGTCT	CAAGGCACAGTGGAACAAGGA	Nishitsuji et al., 2013
	IL10	ACCTGGTAGAAGTGATGCCCCAGGCA	CTATGCAGTTGATGAAGATGTCAAA	Hein et al., 2000
	IL-4	ATGGGTCTCAACCCCCAGCTAGT	GCTCTTTAGGCTTTCCAGGAAGTC
	IL17	TTTAACTCCCTTGGCGCAAAA	CTTTCCCTCCGCATTGACAC	Hsu et al., 2008
	References
	Bezzi, M., Seitzer, N., Ishikawa, T., Reschke, M., Chen, M., Wang, G., Mitchell, C., Ng, C., Katon, J., Lunardi, A., et al. (2018). Diverse genetic-driven immune landscapes dictate tumor progression through distinct mechanisms. Nat Med 24, 165-175.
	Hein, J., Kempf, V. A., Diebold, J., Bücheler, N., Preger, S., Horak, I., Sing, A., Kramer, U., and Autenrieth, I. B. (2000). Interferon consensus sequence binding protein confers resistance against Yersinia enterocolitica. Infection and immunity 68, 1408-1417.
	Hsu, H.-C., Yang, P., Wang, J., Wu, Q., Myers, R., Chen, J., Yi, J., Guentert, T., Tousson, A., and Stanus, A. L. (2008). Interleukin 17–producing T helper cells and interleukin 17 orchestrate autoreactive germinal center development in autoimmune BXD2 mice. Nature immunology 9, 166-175.
	Kruglov, A. A., Lampropoulou, V., Fillatreau, S., and Nedospasov, S. A. (2011). Pathogenic and protective functions of TNF in neuroinflammation are defined by its expression in T lymphocytes and myeloid cells. The Journal of Immunology 187, 5660-5670.
	Nishitsuji, H., Funami, K., Shimizu, Y., Ujino, S., Sugiyama, K., Seya, T., Takaku, H., and Shimotohno, K. (2013). Hepatitis C virus infection induces inflammatory cytokines and chemokines mediated by the cross talk between hepatocytes and stellate cells. Journal of virology 87, 8169-8178.
	Ramos‐Payán, R., Aguilar‐Medina, M., Estrada‐Parra, S., González‐y‐Merchand, J., Favila‐Castillo, L., Monroy‐Ostria, A., and Estrada‐Garcia, I. C. E. (2003). Quantification of cytokine gene expression using an economical real‐time polymerase chain reaction method based on SYBR® green I. Scandinavian journal of immunology 57, 439-445.
