# Supplementary material for: Single-cell RNA sequencing reveals evolution of immune landscape during glioblastoma progression
Source: Nat Immunol. 2022 May 27;23(6):971–84. doi: 10.1038/s41590-022-01215-0 (PMC9174057; doi:10.1038/s41590-022-01215-0)
Supplement: Source Data Fig. 1 — Statistical Source Data. [file 41590_2022_1215_MOESM4_ESM.xlsx]

## Sheet: Fig. 1B
10E05><10E07	10E07><10E08	>10E08
0.428545	3.2652	21.1122
0.456296	13.12	38.619
0.541999	2.9298	46.7622
2.2542	12.1092	24.3353
1.15989	3.91852	25.1442
2.09997	2.93774	41.7432
0.596992	4.41132	85.8522
1.02686	13.272	43.359
0.912649	0.303965	33.8298
0.51485	2.65099	161.29
	13.3608
	2.2224

## Sheet: Fig. 1G
	G1	G2M	S
24	90.4147	8.3871	1.19816
22	26.6784	67.4912	5.83039
10	87.4743	10.8008	1.72485
5	72.6131	24.152	3.23492
0	62.0283	35.2398	2.73192
