# Supplementary material for: Single-cell RNA sequencing reveals evolution of immune landscape during glioblastoma progression
Source: Nat Immunol. 2022 May 27;23(6):971–84. doi: 10.1038/s41590-022-01215-0 (PMC9174057; doi:10.1038/s41590-022-01215-0)
Supplement: Source Data Fig. 2 — Statistical Source Data. [file 41590_2022_1215_MOESM5_ESM.xlsx]

## Sheet: Fig. 2A
7 day	14 day	21 day
0.06534	2.59262	0.32775
0.034529	0.480666	0.519223
0.019159	3.85228	1.18991
0.017919	0.637044	1.61841
0.032984	0.943562	1.98561
0.052781	2.17525	2.10738
0.402816	2.7605	2.3553
0.478179	0.104377	3.12612
0.092276	0.979625	4.78027
0.131725	0.870233	5.18131
0.009828	0.998712	2.04586
0.200887	0.556985
0.274042	1.04527
0.0409	2.25139
0.045	0.875568
0.0276	2.59762
0.0327
0.0454
0.0469
0.0637
0.00933
0.0354
0.0037
0.0113
0.0063

## Sheet: Fig. 2C
	GFP	RFP	YFP	CFP
29017	14.9391	40.9149	29.9731	14.1729
29490	17.4179	42.9672	28.9747	10.6402
29099	26.473	32.212	30.1395	11.1755
29097	26.4098	26.0947	27.5856	19.9099
	GFP			RFP			YFP			CFP
29107 Bot1	12	7.69231	7.69231	32	30.7692	38.4615	32	25	30.7692	24	36.5385	23.0769
29107 Bot2	27.2727	6.66667	10	45.4545	50	60	18.1818	33.3333	20	9.09091	10	10
29107 Bot3	23.5294	15.3846	10	35.2941	26.9231	50	23.5294	42.3077	30	17.6471	15.3846	10
29107 Mid2	25.7143	15.9091	17.6471	34.2857	29.5454	41.1765	28.5714	36.3636	29.4118	11.4286	18.1818	11.7647
29107 Mid2 #2	13.0435	13.1579	18.75	43.4783	31.5789	37.5	30.4348	39.4737	31.25	13.0435	15.7895	12.5
29107 Top2	16.6667	16.6667	11.1111	41.6667	41.6667	66.6667	41.6667	25	22.2222	0	16.6667	0
	14.9391	1.4272	18	40.9149	2.4975	18	29.9731	1.64664	18	14.1729	1.98995	18		100
29490 Bot1	8.69565	12.5	12.5	60.8696	37.5	50	30.4348	43.75	37.5	0	6.25	0
29490 Mid1	7.69231	7.69231	20	84.6154	46.1538	60	7.69231	23.0769	20	0	23.0769	0
29490 Mid2	18.75	11.7647	10	25	23.5294	50	37.5	29.4118	30	18.75	35.2941	10
29490 Mid3	9.09091	6.25	14.2857	63.6364	62.5	57.1429	18.1818	12.5	14.2857	9.09091	18.75	14.2857
29490 Top1	50	33.3333	28.5714	16.6667	11.1111	42.8571	16.6667	11.1111	14.2857	16.6667	44.4444	14.2857
29490 Bot2 (3/10)	13.3333	11.7647	10	40	17.6471	50	40	64.7059	40	6.66667	5.88235	0
29490 Mid2 (3/10)	17.6471	28.5714	33.3333	41.1765	28.5714	33.3333	41.1765	42.8571	33.3333	0	0	0
	17.4179	2.45611	21	42.9672	4.05429	21	28.9747	3.12661	21	10.6402	2.70179	21		100
29099 B1mid	16.6667	6.66667	22.2222	33.3333	26.6667	33.3333	33.3333	53.3333	33.3333	16.6667	13.3333	11.1111
29099 B2bot	30	25	22.2222	20	41.6667	33.3333	20	25	33.3333	30	8.33333	11.1111
29099 B2bot	25	28.5714	33.3333	37.5	42.8571	25	25	14.2857	33.3333	12.5	14.2857	8.33333
29099 B3mid	28.5714	28.5714	30	28.5714	28.5714	30	28.5714	28.5714	30	14.2857	14.2857	10
29099 B3top	33.3333	33.3333	30.7692	33.3333	33.3333	38.4615	33.3333	27.7778	23.0769	0	5.55556	7.69231
29099 B4bot290	28.5714	21.4286	25	28.5714	35.7143	37.5	28.5714	28.5714	25	14.2857	14.2857	12.5
99 M2bot #2290	33.3333	21.4286	22.2222	33.3333	35.7143	33.3333	16.6667	28.5714	33.3333	16.6667	14.2857	11.1111
99 M2bot #3290	28.5714	28.5714	27.2727	28.5714	28.5714	27.2727	28.5714	28.5714	27.2727	14.2857	14.2857	18.1818
29099 M2bot	40	37.5	16.6667	40	25	33.3333	20	37.5	50	0	0	0
29099 M2top	28.5714	15.7895	25	28.5714	31.5789	33.3333	28.5714	47.3684	33.3333	14.2857	5.26316	8.33333
	26.473	1.25952	30	32.212	0.951294	30	30.1395	1.57418	30	11.1755	1.15612	30		100
29097 middle	22.2222	40.9091	29.4118	22.2222	27.2727	29.4118	44.4444	27.2727	23.5294	11.1111	4.54545	17.6471
29097 B1mid #2	20	40	23.8095	30	20	33.3333	20	32	33.3333	30	8	9.52381
29097 B1mid	33.3333	29.4118	28	22.2222	29.4118	32	22.2222	23.5294	28	22.2222	17.6471	12
29097 B2mid #2	30	21.6216	21.9512	20	18.9189	24.3902	30	24.3243	24.3902	20	35.1351	29.2683
29097 B2mid	27.2727	17.3913	22.9167	18.1818	28.2609	29.1667	36.3636	23.913	27.0833	18.1818	30.4348	20.8333
29097 B3top	18.1818	26.087	22.8571	27.2727	34.7826	22.8571	27.2727	20.2899	28.5714	27.2727	18.8406	25.7143
	26.4098	1.57513	18	26.0947	1.21091	18	27.5856	1.43257	18	19.9099	2.0342	18		100
