# Supplementary material for: Single-cell RNA sequencing reveals evolution of immune landscape during glioblastoma progression
Source: Nat Immunol. 2022 May 27;23(6):971–84. doi: 10.1038/s41590-022-01215-0 (PMC9174057; doi:10.1038/s41590-022-01215-0)
Supplement: Source Data Fig. 3 — Statistical Source Data. [file 41590_2022_1215_MOESM6_ESM.xlsx]

## Sheet: Fig. 3A
2-G2M	4-G2M	19-G2M		2-S	4-S	19-S
13.1313	11.5225	17.4334		1.3949	2.81398	5.40759

## Sheet: Fig. 3B
Tumor	non-Tumor brain
8.72	0
13.1	3.45
8.47	3.21
9.99

## Sheet: Fig. 3C
		Normal Brain			Tumor Microglia							Contralateral Microglia
	0	0	0	0.85	11.7	8.85	7.34	10.2	12	0	0	9.76	9.68	11.2	5.51	5.9	0				0
	10-15				25.1	19.2	8.2	11.7				7.2	2.05	4.43		1.47
	20-25				22.5	16.5	34.6					10.8	6.11	9.15
	>30

## Sheet: Fig. 3D
	control					Tumor Microglia								Contralateral Microglia
0	2.01	7.21	3.95	3.64	4.07
10-15						5.06	5.96	4.73	2.13	2.66	3	4.92	5.2	2.52	2.3	2.14	1.58	0.91	1.5	3.01	5.44
20-25						6.8	10.1	12.4	11.7	7.58	11.3	8.86		5.72	4.18	5.82	1.73	8.29
>30						10.6	8.29	22	12.8	16	8.97			6.23	3.51	4.89	3.92	5.75
