# Supplementary material for: Single-cell RNA sequencing reveals evolution of immune landscape during glioblastoma progression
Source: Nat Immunol. 2022 May 27;23(6):971–84. doi: 10.1038/s41590-022-01215-0 (PMC9174057; doi:10.1038/s41590-022-01215-0)
Supplement: Source Data Fig. 4 — Statistical Source Data. [file 41590_2022_1215_MOESM7_ESM.xlsx]

## Sheet: Fig. 4A
IL1b	5.745	5.985	2.17
S100A9	4.745	5.695	4.215
S100A8	5.075	5.98	3.725
Arginase 1	0.405	7.23	1.18
iNOS	2.385	2.95	1.275
CD40	1.72	1.865	0.035
M-CSF	-0.12	-1.555	-0.5
GM-CSF	2.955	5.235	6.1
G-CSF	2.955	-3.94	-1.155
TGFbeta	0.24	-0.185	-2.16
IFNg	5.205	5.28	3.795
TNFa	3.68	2.36	1.625
IL-2	-1.665	0.425001	-2.28
IL-4	0.934999	4.465	-0.655
IL-6	-2.92	-3.55	-0.94
IL-8	-0.690002	-1.77	-7
IL-10	2.445	3.335	0.2
IL-12p40	5.415	1.875	1.255
IL-17	3.76	6.96	3.58
CCL7	-2.105	-2.695	-0.34
CCL2	0.18	-0.075	0.425
CCL3	2.605	1.77	4.965
CCL4	3.815	1.165	5.485
CCL5	4.68	2.68	5.01
CCL1	4.115	3.56	5.675
CCL20	-4.12	-1.285	-1.775
CXCL1	-0.705	-0.95	-0.695
CXCL2	3.345	2.51	3.68
CXCL3	3.89	4.32	3.54
CXCL5	-3.055	-0.52	-1.87
CXCL7	-0.6	-0.795	1.4
CXCL9	1.1	0.2	1.675
CXCL10	0.495	0.28	0.14
CXCL12	-2.905	-4.35	-3.26
CXCL14	0.665	-0.685	0.69
CXCL15	-5.29	-2.325	-1.5
CXCL17	-3.59	-3.23	-0.69

## Sheet: Fig. 4D
Tumor Associated Macrophages	Tumor Associated Microglia	Normal Brain microglia
4007	11862	2155.3
635	5098	1954
1943	11731	3013.2
2322	5097
873	5262
