# Supplementary material for: Single-cell RNA sequencing reveals evolution of immune landscape during glioblastoma progression
Source: Nat Immunol. 2022 May 27;23(6):971–84. doi: 10.1038/s41590-022-01215-0 (PMC9174057; doi:10.1038/s41590-022-01215-0)
Supplement: Source Data Fig. 5 — Statistical Source Data.. [file 41590_2022_1215_MOESM8_ESM.xlsx]

## Sheet: Fig. 5B-1
	Stem-like (0)	Diff.-like (5)	Stem-like (10)	Prolif. stem-like (22)	Diff.-like (24)
Normal Brain	0.3	0.1	0.3	1	1.1
Early Glioma	4.1	3.8	8	1.9	2.9
Late GBM	12.4	18.7	12.9	2.6	1

## Sheet: Fig. 5B-2
Normal Brain	0.25
Early Glioma	5.81
Late GBM	10.5

## Sheet: Fig. 5C
	Microglia	PMN-MDSCs	Macrophage	Lymphocytes	Monocytes
Early (scRNAseq)	67.2	0.7	22.9	8.6	0.6
Late (scRNAseq)	50.5	0.7	39.2	7.7	1.8
Early (flow)	65.3779	12.7788	3.19659	10.0236	8.62318
Late (flow)	44.4511	10.2924	26.8496	12.7238	5.68317

## Sheet: Fig. 5D
	Microglia (2)	Microglia (4)	Microglia (19)	Macrophages (6)	Macrophages (13)	Macrophages (17)	Macrophages (20)
Normal Brain	6.1	13.4	2.7	0.2	4.8	13.5	0.2
Early Glioma	15.2	9.5	3.2	4.3	3	2	0.5
Late GBM	8.4	5.4	3.4	19	8.4	1.3	10.4

## Sheet: Fig. 5E
	EGFR+ Cells						CD45+ Cells
0	0	0	0				9.28	7.91	18.7
10-15	1.83	1.68	0.66	0.93	0.6	0.87	13.3	13.1	8.38	29	30.4	29.4
20-25	2.13	3.65	5.42	7.65	1	16.2	29	35.9	56.3	22.7	34.3	35.1
>30	64.6	44.3	55.2				27.8	51.5	35

## Sheet: Fig. 5F-1
	Macrophages									Microglia									Neutrophils									NK cells									Ly6C High Monocytes									Ly6C Low Monocytes
0	0.28	0.27	0.32							2.01	3.21	4.07							0.72	0.26	0.53							1.15	1.86	1.68							0	0	0							0	0	0
10-15	1.57	1.6	0.22	0.69	1.11	1.27	0.87	3.35		4.68	4.73	2.13	2.66	2.61	5.2	4.92	5.23		0.3	0.2	0.11	0.065	0.098	0.074	0.2	0.11		2.06	1.87	0.76	1.35	1.54	3.54	2.31	5.37		0.28	0.21	0.13	0.078	0.18	1.02	0.74	0.53		1.58	0.86	0.33	0.89
20-25	2.43	4.47	4.75	1.62	6.75	0.36	2.22	1.08		5.12	7.65	10.5	3.76	8.6	6.29	11.1	6.97		0.13	0.077	0.11	0.19	0.19	0.00724	0.19	0.71		12.8	14.2	13.7	2.56	9.82	4.15	9.83	5.54		2.22	2.43	3.5	0.25	1.34	0.32	1.18	0.76		7.98	10	7.33	0.49
>30	0.43	7.43	8.17	5.29	2.12	6.28	2.11	6.36	7.43	13	8.31	34	12.68	9.43	12.8	7.37	10.5	8.29	0.52	0.48	1.69	0.29	0.32	0.12	13.6	0.61		3.95	8.41	8.86	3.07	9.69	3.21	11.2	2.46		2.09	2.31	1.26	0.41	1.35	1.43	1.69	1.12		2.54	3.15	2.14	1.54
[truncated: 12 more columns]

## Sheet: Fig. 5F-2
	Macrophages							Microglia							Neutrophils							NK cells							Ly6C High Monocytes							Ly6c Low Monocytes							Lymphocytes
0	0.28	0.27	0.19					2.01	7.21	4.8					0	0	0					0.15	1.86	2.68					0	0	0					0	0	0					0	0	0
10-15	0.078	0.053	0.1	0.12	0.076	0.091	0.12	2.52	2.3	2	0.91	1.5	3.01	5.44	0.48	0.1	0.13	0.074	0.063	0.7	0.24	0.76	0.6	0.64	0.56	0.79	1.76	1.33	0.14	0.12	0.038	0.019	0.076	0.42	0.61	0.73	0.62	0.36	0.19	0.51	0.41	0.68	0.37	0.25	1.05	0.6	0.66	1.31	1.54
20-25	0.22	0.35	0.21	0.12	0.3			4.18	5.72	5.82	1.73		8.29		0.15	0.18	0.031	0.013	0.19			0.83	1.02		1.79	0.73	4.87		0.13	0.14		0.062	0.051	1.32		0.14	0.17		0.64	0.17	0.93		0.81	0.61		0.54	0.18	3.52
>30	0.16	0.24	0.31					4.27	5.26	3.87					0.042	0.058	0.063					0.23	0.17	0.42					0.061	0.037	0.052					0.15	0.23	0.19					0.31	0.51

## Sheet: Fig. 5I-1
Non-Tumor Control	10	20	25	30 + moribund
42.1916	34.3715	35.2993	82.9474	281.537
49.2045	36.639	56.3244	61.1894	252.812
36.7932	48.0196	55.6541	108.314	210.499
	41.9088	47.5992	113.814	174.081
	45.7946		68.5066

## Sheet: Fig. 5I-2
Non-Tumor Control	10	20	30+ moribund
55.7092	52.7711	64.1163	274.037
47.1531	50.898	58.6949	376.126
	48.0946	64.3614	281.537
	53.4427	58.9458
	53.689

## Sheet: Fig. 5J
	22 days			26 days			32 days			mm3-22 days			mm3-26 days			mm3-32 days
521	1.04087	1.09012	1.029	1.50682	1.51481	1.50058	1.6694	1.92404	1.49367	0.51485			4.41132			13.272
68	1.13128	1.1545	1.10686	1.28708	1.3857	1.36662				0.303965			24.3353
72	1.10984	1.0706	1.02549	1.63951	1.70866	1.61706	3.21355	3.44661	3.48675	2.65099			13.3608			85.8522
514				1.10473	1.12653	1.07048	2.03638	2.04707	1.92571				2.2224			43.359
522				2.93567	2.72134	2.7474	4.65057	4.84875	4.45513				33.8298			161.29
