# Supplementary material for: Single-cell RNA sequencing reveals evolution of immune landscape during glioblastoma progression
Source: Nat Immunol. 2022 May 27;23(6):971–84. doi: 10.1038/s41590-022-01215-0 (PMC9174057; doi:10.1038/s41590-022-01215-0)
Supplement: Source Data Fig. 6 — Statistical Source Data. [file 41590_2022_1215_MOESM9_ESM.xlsx]

## Sheet: Fig. 6D
M1.2.Normal	M2.2.Normal	M1.2.Early	M2.2.Early	M1.2.Late	M2.2.Late		M1.4.Normal	M2.4.Normal	M1.4.Early	M2.4.Early	M1.4.Late	M2.4.Late		M1.19.Normal	M2.19.Normal	M1.19.Early	M2.19.Early	M1.19.Late	M2.19.Late		M1.6.Early	M2.6.Early	M1.6.Late	M2.6.Late		M1.13.Normal	M2.13.Normal	M1.13.Early	M2.13.Early	M1.13.Late	M2.13.Late		M1.17.Normal	M2.17.Normal	M1.17.Early	M2.17.Early	M1.17.Late	M2.17.Late		M1.20.Early	M2.20.Early	M1.20.Late	M2.20.Late
1.73216	1.79506	1.93702	2.00552	1.82283	1.93041		-1.07013	1.44424	-1.50189	1.77856	-1.29951	1.63649		-1.8571	-1.29935	-1.90521	1.0108	-1.8223	-1.10104		1.5578	2.34657	1.51273	2.20361		1.15531	1.18197	2.02385	1.51394	1.77208	1.81957		0.985651	1.63499	1.69425	1.75899	1.58917	1.86205		1.84816	2.27044	1.38502	2.1682
