# Supplementary material for: Single-cell RNA sequencing reveals evolution of immune landscape during glioblastoma progression
Source: Nat Immunol. 2022 May 27;23(6):971–84. doi: 10.1038/s41590-022-01215-0 (PMC9174057; doi:10.1038/s41590-022-01215-0)
Supplement: Source Data Fig. 7 — Statistical Source Data. [file 41590_2022_1215_MOESM10_ESM.xlsx]

## Sheet: Fig.7A-1
	Non tumor bearing mice				Tumor bearing mice
Lin+	39.5	43.3	43.9	41.9	57	42.9	43.1	51.1
Lin-	59	55.3	54.6	56.8	41.4	55.3	55	47

## Sheet: Fig 7A-2
	Non tumor bearing mice				Tumor bearing mice
LK	4.53	3.48	7.06	6.13	8.57	9.47	6.81	8.21
LSK	0.41	0.26	0.64	0.39	0.65	0.82	0.67	0.9
CMP	2.32	2.49	3.77	3.71	3.59	5.24	3.04	3.79
GMP	2.06	0.83	3.11	2.28	4.75	3.99	3.6	4.16

## Sheet: Fig. 7A-3
	Non tumor bearing mice				Tumor bearing mice
CMP	51.3	71.5	53.3	60.5	41.9	55.3	44.7	46.2
GMP	45.5	23.9	44	37.2	55.4	42.1	52.9	50.7

## Sheet: Fig. 7A-4
Non tumor bearing mice	Tumor bearing mice
2.36	6.72
2.01	7.65
1.99	4.67
3.2	3.67

## Sheet: Fig. 7A-5
Non tumor bearing mice	Tumor bearing mice
22.3	44.8
27.9	46.4
28.2	56.2
24.2	54.2

## Sheet: Fig. 7B-1
Macrophages	mac tumor	PMN-MDSC	PMN tumor	M-MDSC	M-MDSC tumor	DCs	DCs tumor
17.6	2.58	72.9	82.4	2.04	3.22	0	0.31
26.8	3	59.4	84.1	2.03	2.67	0	0.36
19.8	1.99	70.9	78.1	1.94	3.89	0	0.33
13.4	5.18	75.8	75.1	2.33	4.34	0	0.74

## Sheet: Fig. 7B-2
percent PD-L1	percent PD-L1 tumor	PD-1 MFI	PD-1 MFI tumor	percent PD-1	percent PD-1 tumor	percent ICOS	percent ICOS tumor	CTLA-4 MFI	CTLA-4 MFI tumor	CTLA-4 percent	CTLA-4 percent tumor	TIM-3 MFI	TIM-3 MFI tumor	TIM-3 percent	TIM-3 percent tumor
0.28	0.28	488	430	4.4	4.73	0.95	3.47	583	1350	2.97	10.5	139	254	0.36	0.63
0.19	0.19	348	375	3.33	3.8	1.19	1.12	536	1039	2.62	9.54	144	165	0.27	0.29
0.2	0.19	446	529	4.21	5.65	1.09	1.32	578	1179	3.41	9.74	173	154	0.21	0.29
0.14	0.17	304	384	2.87	4.07	0.89	2.29	503	1099	2.85	9.42	123	169	0.15	0.48

## Sheet: Fig. 7C
	Days post 10^7		Control n=13	TMZ 25mg/kg n=6	TMZ 66.7mg/kg n=7
24034	23-Mar-2018	13-Apr-2018			1
24040	23-Mar-2018	13-Apr-2018			1
24045	24-Mar-2018	29-Mar-2018	1
24036	24-Mar-2018	9-Apr-2018	1
24044	25-Mar-2018	29-Mar-2018	1
24038	25-Mar-2018	5-Apr-2018	1
24041	28-Mar-2018	26-Apr-2018			1
24030	28-Mar-2018	6-Apr-2018			1
24033	28-Mar-2018	20-Apr-2018			1
24035	29-Mar-2018	2-Apr-2018	1
24056	3-Apr-2018	9-Apr-2018	1
24031	3-Apr-2018	6-Apr-2018		1
24048	3-Apr-2018	13-Apr-2018		1
24043	3-Apr-2018	12-Apr-2018		1
24433	22-Jun-2018	17-Jul-2018			1
24708	29-Jun-2018	23-Jul-2018			1
24443	29-Jun-2018	17-Jul-2018	1
25074	29-Jun-2018	20-Jul-2018		1
24442	2-Jul-2018	4-Jul-2018	1
24440	14-Jul-2018	6-Aug-2018	1
24438	19-Jul-2018	10-Aug-2018		1
25360	21-Nov-2018	30-Nov-2018	1
25546	21-Nov-2018	28-Nov-2018		1
25545	29-Nov-2018	12-Dec-2018	1
25912	28-Dec-2018	1-Jan-2019	1
25906	2-Jan-2019	14-Jan-2019	1

## Sheet: Fig. 7D-1
Untreated	TMZ 25mg/kg	TMZ high 66.7mg/kg
46.7	24.7	34.6
43.4	29.7	40.4
27.4	50.63	44.4
19.6		26.3
15.96		19.79

## Sheet: Fig. 7D-2
Untreated	TMZ 25mg/kg	TMZ 66.7mg/kg
19.9	49.5	62.4
47.4	53.4	50.1
42.1	51.4	64.2
34.9		65.7
48.8		67

[truncated: 8 more sheets: Fig. 7D-3, Fig. 7D-4, Fig. 7D-5, Fig. 7E, Fig. 7F-1, Fig. 7F-2, Fig. 7F-3, Fig. 7F-4]
