# Supplementary material for: Single-cell RNA sequencing reveals evolution of immune landscape during glioblastoma progression
Source: Nat Immunol. 2022 May 27;23(6):971–84. doi: 10.1038/s41590-022-01215-0 (PMC9174057; doi:10.1038/s41590-022-01215-0)
Supplement: Source Data Fig. 8 — Statistical Source Data. [file 41590_2022_1215_MOESM11_ESM.xlsx]

## Sheet: Fig. 8A
	Undefined	Intermediate monocytes	PMN-MDSCs	Neutrophils	M-MDSCs	Macrophages	Microglia
MGH-1	14.47	0.66	21.3	9.11	0.16	0	54.3
MGH-2	42.226	0.054	1.79	0.87	0	0.12	54.94
MGH-3	49.32	4.27	3.81	4.59	0.36	6.9	30.75
MGH-4	16.24	0	8.18	2.68	0	0	72.9
BI-11	40.849	17.9	1.05	15.9	0.031	1.06	23.21
BI-17	17.032	8.47	6.41	1.73	0.038	16.8	49.52
MGH-9	23.09	6.87	1.94	3.1	0.11	3.78	61.11
BI-4	5.26	16.1	32.9	8.74	19.2	12.8	5
BI-5	9.895	41.4	6.59	2.89	3.605	29.75	5.87
BI-6	10.64	58.5	12.3	9.42	3.01	3.52	2.61
MGH-5	11.66	25.4	33.9	6.58	0.11	13.2	9.15
MGH-6	11.95	39.3	26.9	2.47	0.79	14.4	4.19
MGH-7	12.1	17.9	50.1	8.83	0.37	7.14	3.56

## Sheet: Fig. 8B
	CD4+ T-cells	CD8+ T-cells	Tregs
MGH-1	0.331633	6.73469	0.24
MGH-2	1.4375	2	0.026
MGH-3	11.0849	7.9717	0
MGH-4	0.319725	6.49287	0
BI-11	0	0	0.04
BI-17	0	0	0.12
MGH-9	0.278164	6.46732	0.087
BI-4	30.6	0.9	9.3019
BI-5	1.18	0.86	0.014
BI-6	4.32	2.29	0.004
MGH-5	11.3585	13.2623	0
MGH-6	1.6	1.14286	0
MGH-7	4.59578	4.09442	0

## Sheet: Fig. 8C-1
microglia low	microglia High	macs&monocytes low	macs&monocytes High	PMN-MDSCs low	PMN-MDSCs High	Neutrophils low	Neutrophils High	M-MDSCs low	M-MDSCs High
54.3	5	0.66	28.9	21.3	32.9	9.11	8.74	0.16	19.2
54.94	5.87	0.174	71.15	1.79	6.59	0.87	2.89	0	3.605
30.75	2.61	11.17	62.02	3.81	12.3	4.59	9.42	0.36	3.01
72.9	9.15	0	38.6	8.18	33.9	2.68	6.58	0	0.11
23.21	4.19	18.96	53.7	1.05	26.9	15.9	2.47	0.031	0.79
	3.56		25.04		50.1		8.83		0.37
	49.52		25.27		6.41		1.73		0.038
	61.11		10.65		1.94		3.1		0.11

## Sheet: Fig. 8C-2
microglia WT	microglia R132H	macrophages WT	macrophages R132H	intermediate monocytes WT	intermediate monocytes R132H	PMN-MDSCs WT	PMN-MDSCs R132H	Neutrophils WT	Neutrophils R132H	M-MDSCs WT	M-MDSCs R132H
5	54.3	12.8	0	16.1	0.66	32.9	21.3	8.74	9.11	19.2	0.16
5.87	54.94	29.75	0.12	41.4	0.054	6.59	1.79	2.89	0.87	3.605	0
2.61	9.15	3.52	13.2	58.5	25.4	12.3	33.9	9.42	6.58	3.01	0.11
4.19	72.9	14.4	0	39.3	0	26.9	8.18	2.47	2.68	0.79	0
49.52	23.21	16.8	1.06	8.47	17.9	6.41	1.05	1.73	15.9	0.038	0.031
61.11	3.56	3.78	7.14	6.87	17.9	1.94	50.1	3.1	8.83	0.11	0.37
30.75		6.9		4.27		3.81		4.59		0.36

## Sheet: Fig. 8D-1
CD8+ low	CD8+ High	CD4+ low	CD4+ High	Tregs low	Tregs High
6.73469	0	0.331633	0	0.24	0.12
2	6.46732	1.4375	0.278164	0.026	0.087
7.9717	0.9	11.0849	30.6	0	9.3019
6.49287	0.86	0.319725	1.18	0	0.014
0	2.29	0	4.32	0.04	0.004
	13.2623		11.3585		0
	1.14286		1.6		0
	4.09442		4.59578		0

## Sheet: Fig. 8D-2
CD8+ WT	CD8+ R132H	CD4+ WT	CD4+ R132H	Tregs WT	Tregs R132H
7.9717	6.73469	11.0849	0.331633	0	0.24
6.46732	2	0.278164	1.4375	0.087	0.026
0.86	6.49287	1.18	0.319725	0.014	0
2.29	0	4.32	0	0.004	0.04
13.2623	0	11.3585	0	0	0.12
1.14286	0.9	1.6	30.6	0	9.3019
4.09442		4.59578		0
