# Supplementary material for: Single-cell RNA sequencing reveals evolution of immune landscape during glioblastoma progression
Source: Nat Immunol. 2022 May 27;23(6):971–84. doi: 10.1038/s41590-022-01215-0 (PMC9174057; doi:10.1038/s41590-022-01215-0)
Supplement: Source Data Extended Data Fig. 1 — Statistical Source Data. [file 41590_2022_1215_MOESM12_ESM.xlsx]

## Sheet: Ext Fig. 1C
	stem-like	differentiated-like	prolif. stem-like		OPC-like	NPC-like1	NPC-like2	AC-like	MES-like1	MES-like2
0	2.02619	0.199043	-0.0987213		0.811537	0.469249	-0.974249	-0.6846	-0.974249	-0.774204
5	-0.285815	2.50498	-0.203414		-0.840042	-0.349326	-0.775512	-0.342025	0.227747	0.0634043
10	1.66463	-0.0268509	-0.763328		1.71534	-0.169865	-0.452933	-0.449876	-0.517734	-0.999387
22	0.746454	-0.973931	1.13044		-0.117235	0.873584	1.26248	-0.973931	-0.973931	-0.973931
24	-0.475154	2.38528	-0.0526606		0.0954029	-0.858798	-0.858798	0.543015	-0.386225	-0.392057
