# Supplementary material for: Single-cell RNA sequencing reveals evolution of immune landscape during glioblastoma progression
Source: Nat Immunol. 2022 May 27;23(6):971–84. doi: 10.1038/s41590-022-01215-0 (PMC9174057; doi:10.1038/s41590-022-01215-0)
Supplement: Source Data Extended Data Fig. 4 — Statistical Source Data. [file 41590_2022_1215_MOESM13_ESM.xlsx]

## Sheet: Ext Fig. 4A
	2-S	4-S	19-S	2-G2M	4-G2M	19-G2M	2-G1	4-G1	19-G1
Normal Brain	3.27103	1.84645	2.10526	11.4486	12.2449	17.3684	85.2804	85.9086	80.5263
Early GBM	1.24866	3.54894	5.49273	12.5223	10.3034	16.4782	86.229	86.1477	78.0291
Late GBM	0.970874	2.33333	6.74419	15.7497	13.8333	18.8372	83.2794	83.8333	74.4186

## Sheet: Ext Fig. 4D-1
Non-Tumor Brain	GBM	Contralateral Brain
15.6	32.8	14.5
7.49	17.8	14.8
5.98	41.7	12.5

## Sheet: Ext Fig. 4D-2
Non-Tumor Brain	Tumor	Contralateral
22	49.1	14.8
29	39.3	27.8
24	37.1	20

## Sheet: Ext Fig. 4D-3
Non-Tumor Brain	Tumor	Contralateral
0.081	3.51	0
0	12	0.024
0	3.98	0.59

## Sheet: Ext Fig. 4D-4
T-EDU-	T-EDU+	C-EDU-	C-EDU+
26.9	11.1	24	0.087
29.5	12.5	26.7	0
22.8	10.5	29.2	0
