# Supplementary material for: Single-cell RNA sequencing reveals evolution of immune landscape during glioblastoma progression
Source: Nat Immunol. 2022 May 27;23(6):971–84. doi: 10.1038/s41590-022-01215-0 (PMC9174057; doi:10.1038/s41590-022-01215-0)
Supplement: Source Data Extended Data Fig. 5 — Statistical Source Data. [file 41590_2022_1215_MOESM14_ESM.xlsx]

## Sheet: Ext Fig. 5B-1
CD45-	CD45+	CD45+CD3-	CD45+CD3+
709	2172	1546	2636
834	1818	1032	2284
1043	1947	1219	2491
1023	1528	969	1809

## Sheet: Ext Fig. 5B-2
Macrophages	Microglia	EGFR+ cells
8530	3077	3888
9133	2263	4782
6370	2549	3785
9261	2809	2908

## Sheet: Ext Fig. 5B-3
Macrophages	Microglia	EGFR+
8.47791	1.47054	1.80633
1.78986	1.34757	1.37025
4.96697	1.76977	1.65365
2.95427	0.917569	0.99639
7.3204	3.06258	3.81977

## Sheet: Ext Fig. 5D
Macrophages	Microglia	EGFR+
1.21099	3.7311	1.72829
1.49874	3.53677	1.47273
2.31871	5.82305	1.88066
1.6932	3.03468	1.2266

## Sheet: Ext Fig. 5F
Macrophages	Microglia	EGFR+
10.3965	4.30808	3.63131
5.94959	3.66016	2.89106
16.8	6.96444	4.37778
12.7188	3.75	3.40144
