# Supplementary material for: Single-cell RNA sequencing reveals evolution of immune landscape during glioblastoma progression
Source: Nat Immunol. 2022 May 27;23(6):971–84. doi: 10.1038/s41590-022-01215-0 (PMC9174057; doi:10.1038/s41590-022-01215-0)
Supplement: Source Data Extended Data Fig. 6 — Statistical Source Data. [file 41590_2022_1215_MOESM15_ESM.xlsx]

## Sheet: Ext Fig. 6A
normal	Early	Late
152000	11800000	730000000
89000	31100000	378000000
95000	40300000	246000000
218000	37300000
	19200000
	14300000
	42700000
	86500000
