# Supplementary material for: Single-cell RNA sequencing reveals evolution of immune landscape during glioblastoma progression
Source: Nat Immunol. 2022 May 27;23(6):971–84. doi: 10.1038/s41590-022-01215-0 (PMC9174057; doi:10.1038/s41590-022-01215-0)
Supplement: Source Data Extended Data Fig. 8 — Statistical Source Data. [file 41590_2022_1215_MOESM16_ESM.xlsx]

## Sheet: Ext Fig. 8E-1
Control	25mg	66.7mg
9.75	6.24	7.37
14.1	21.6	23.9
9.47	19.3	18.6
21	10.9	7.02

## Sheet: Ext Fig. 8E-2
Control	25mg	66.7mg
3.72	2.09	0.94
1.86	2.4	1.98
2.65	2.42	1.55
2.75	1.38	0.94

## Sheet: Ext Fig. 8E-3
Control	25 mg	66 mg
61.5	39.6	75
57.1	72.5	42.8
45
47.2
42.6

## Sheet: Ext Fig. 8E-4
Control	25 mg	66 mg
23.4	8.86	6.41
24.3	4.49	0
23.8		0
24.2

## Sheet: Ext Fig. 8E-5
Control	25 mg	66.7 mg
6.21	3.1	4.35
4.27	2.6	4.91
2.4	3.3	3.46
1.89	2.2	3.28

## Sheet: Ext Fig. 8E-6
Control	25mg	66.7mg
15.3	18.8	22.8
5.22	13.8	8.05
9.26	12.8	7.29
13	17.2	14.6

## Sheet: Ext Fig. 8E-7
Control	25mg	66.7mg
4.72	6.35	3.41
1.04	5.69	1.58
2.27	2.33	0.85
1.82	2.02	3.78

## Sheet: Ext Fig. 8E-8
Control	25 mg	66 mg
61.5	59.8	51.7
57.1	60	55.8
45		63.1
47.2
42.6

## Sheet: Ext Fig. 8E-9
Control	25 mg	66 mg
23.4	8.86	14
24.3	4.49	13.3
23.8	9.56
24.2

## Sheet: Ext Fig. 8E-10
Control	25 mg	66.7 mg
2.79	0.93	2.33
1.74	1.12	1.89
1.49	1.54	0.75
		0.55

[truncated: 8 more sheets: Ext Fig. 8E-11, Ext Fig. 8E-12, Ext Fig. 8E-13, Ext Fig. 8E-14, Ext Fig. 8E-15, Ext Fig. 8G, Ext Fig. 8H, Ext Fig. 8I]
