# Supplementary material for: Single-cell RNA sequencing reveals evolution of immune landscape during glioblastoma progression
Source: Nat Immunol. 2022 May 27;23(6):971–84. doi: 10.1038/s41590-022-01215-0 (PMC9174057; doi:10.1038/s41590-022-01215-0)
Supplement: Source Data Extended Data Fig. 9 — Statistical Source Data. [file 41590_2022_1215_MOESM17_ESM.xlsx]

## Sheet: Ext Fig. 9B-1
Low Grade	GBM
74.3	63.9
39.2	26.65
40.66	79.5
32	30.99
28.76	21.2
	35
	53.4
	47.87

## Sheet: Ext Fig. 9B-2
Low Grade	GBM
41.7	62.4
5.37	9.73
30.3	48.5
33.8	19.9
12.1	12.3
	13.1
	42.2
	36.8

## Sheet: Ext Fig. 9C
Low Grade	GBM
38	37
29	46
58	43
46	55
49	70
	58
	67
	58

## Sheet: Ext Fig. 9D
weeks	Low Grade	GBM
100	0
92	0
69	1
88	0
117.6	0
29		1
36		1
107		0
80		1
90.7		1
67.6		1
133.7		0
51.1		1

## Sheet: Ext Fig. 9E
microglia Males	microglia Female	macrophages Males	macrophages Female	intermediate monocytes Males	intermediate monocytes Female	PMN-MDSCs Males	PMN-MDSCs Female	Neutrophils Males	Neutrophils Female	M-MDSCs Males	M-MDSCs Females
5	5.87	12.8	29.75	16.1	41.4	32.9	6.59	8.74	2.89	19.2	3.605
2.61	9.15	3.52	13.2	58.5	25.4	12.3	33.9	9.42	6.58	3.01	0.11
4.19	23.21	14.4	1.06	39.3	17.9	26.9	1.05	2.47	15.9	0.79	0.031
3.56	54.3	7.14	0	17.9	0.66	50.1	21.3	8.83	9.11	0.37	0.16
30.75	54.94	6.9	0.12	4.27	0.054	3.81	1.79	4.59	0.87	0.36	0
49.52	72.9	16.8	0	8.47	0	6.41	8.18	1.73	2.68	0.038	0
61.11		3.78		6.87		1.94		3.1		0.11

## Sheet: Ext Fig. 9F
CD8+ Males	CD8+ Females	CD4+ Males	CD4+ Females	Tregs Males	Tregs Females
7.9717	6.73469	11.0849	0.331633	0	0.24
6.46732	2	0.278164	1.4375	0.087	0.026
0.9	6.49287	30.6	0.319725	9.3019	0
0.86	0	1.18	0	0.014	0.04
2.29	0	4.32	0	0.004	0.12
1.14286	13.2623	1.6	11.3585	0	0
4.09442		4.59578		0

## Sheet: Ext Fig. 9G
microglia Left	microglia Right	macrophages Left	macrophages Right	intermediate monocytes Left	intermediate monocytes Right	PMN-MDSCs Left	PMN-MDSCs Right	Neutrophils Left	Neutrophils Right	M-MDSCs Left	M-MDSCs Right
72.9	54.3	0	0	0	0.66	8.18	21.3	2.68	9.11	0	0.16
49.52	54.94	16.8	0.12	8.47	0.054	6.41	1.79	1.73	0.87	0.038	0
5	30.75	12.8	6.9	16.1	4.27	32.9	3.81	8.74	4.59	19.2	0.36
2.61	23.21	3.52	1.06	58.5	17.9	12.3	1.05	9.42	15.9	3.01	0.031
3.56	61.11	7.14	3.78	17.9	6.87	50.1	1.94	8.83	3.1	0.37	0.11
	5.87		29.75		41.4		6.59		2.89		3.605
	9.15		13.2		25.4		33.9		6.58		0.11
	4.19		14.4		39.3		26.9		2.47		0.79

## Sheet: Ext Fig. 9H
CD8+ Left	CD8+ Right	CD4+ Left	CD4+ Right	Tregs Left	Tregs Right
6.49287	6.73469	0.319725	0.331633	0	0.24
0.9	2	30.6	1.4375	9.3019	0.026
2.29	7.9717	4.32	11.0849	0.004	0
1.14286	0	1.6	0	0	0.04
4.09442	0	4.59578	0	0	0.12
	6.46732		0.278164		0.087
	0.86		1.18		0.014
	13.2623		11.3585		0

## Sheet: Ext Fig. 9I
microglia Temporal	microglia Frontal	macrophages Temporal	macrophages Frontal	intermediate monocytes Temporal	intermediate monocytes Frontal	PMN-MDSCs Temporal	PMN-MDSCs Frontal	Neutrophils Temporal	Neutrophils Frontal	M-MDSCs Temporal	M-MDSCs Frontal
72.9	54.94	0	0.12	0	0.054	8.18	1.79	2.68	0.87	0	0
4.19	30.75	14.4	6.9	39.3	4.27	26.9	3.81	2.47	4.59	0.79	0.36
5.87	23.21	29.75	1.06	41.4	17.9	6.59	1.05	2.89	15.9	3.605	0.031
2.61	9.15	3.52	13.2	58.5	25.4	12.3	33.9	9.42	6.58	3.01	0.11
49.52	3.56	16.8	7.14	8.47	17.9	6.41	50.1	1.73	8.83	0.038	0.37

## Sheet: Ext Fig. 9J
CD8+ Temporal	CD8+ Frontal	CD4+ Temporal	CD4+ Frontal	Tregs Temporal	Tregs Frontal
6.49287	6.73469	0.319725	0.331633	0	0.24
6.46732	2	0.278164	1.4375	0.087	0.026
0.86	7.9717	1.18	11.0849	0.014	0
13.2623	0	11.3585	0	0	0.04
1.14286	0	1.6	0	0	0.12
4.09442	0.9	4.59578	30.6	0	9.3019
